# Supplementary material for: Data mining historical Chinese medical recipe collections and nuclear receptor profiling identify plant fractions that modulate glucocorticoid receptor activity
Source: Front Pharmacol. 2026 Jan 7;16:1681729. doi: 10.3389/fphar.2025.1681729 (PMC12819651; doi:10.3389/fphar.2025.1681729)
Supplement: Supplementary file 1 [file Table2.xlsx]

## Sheet: Plant_candidates
Chinese name	Transliteration	Botanical name (GBIF)	Botanical family (GBIF)	Pharmaceutical name	Plant part	Pareto front #	On PF 1-3 in subset	CMM classification	In 2020 Ch. Pharmacopoea	# PubMed publications on RA, PsA, psoriasis (Ps)*	# PubMed publications on inflammation**	Comparison with CMM monographs	Relative Frequency	Absolute Frequency ("All Search Terms" dataset)	Absolute Frequency (CHHM-DB)
防风	fangfeng	Saposhnikovia divaricata (Trucz.) Schischk.	Apiaceae	Saposhnikoviae Radix	root	1	A,B,D	Specific	yes	10 (RA), 1 (Ps)	48	Frequently mentioned for arthritis and skin diseases (including psoriasiform). Also allergies, colds, headaches.	16.7	374	2243
木瓜	mugua	Chaenomeles speciosa (Sweet) Nakai	Rosaceae	Chaenomelis Fructus	fruit	1	A,B	Specific	yes	3 (RA)	20	Primarily for arthritis and cramping, also digestive disorders	41.8	238	569
土茯苓	tufuling	Smilax glabra Roxb.; Smilax laevis Wall. ex A.DC.	Smilacaceae	Smilacis glabrae Rhizoma	rhizome	1	C	Specific	yes	2 (RA), 6 (Ps)	48	Used for a wide variety of skin diseases (including psoriasiform), also arthritis	56.9	120	211
地枫	difeng	Illicium difengpi B. N. Chang	Schisandraceae	Illicii Cortex	tree bark	1	A,B	Specific	yes	1 (RA)	5	Primarily for arthritis and pain	72.3	94	130
千年健	qiannianjian	Homalomena occulta (Lour.) Schott; Homalomena cochinchinensis Engl.	Araceae	Homalomenae Rhizoma	rhizome	1	A, B	Specific	yes	1 (RA)	2	Primarily for arthritis and pain	75.5	71	94
白薯莨	baishulang	Dioscorea hispida Dennst.	Dioscoreaceae	Dioscorea hispida Rhizoma	rhizome	1	C	Toxic	no	0	0	For infectious skin diseases and injuries, toxic	84.6	11	13
当归	danggui	Angelica sinensis (Oliv.) Diels	Apiaceae	Angelicae sinensis Radix	root	1	A, B, D	Unspecific	yes	11 (RA), 1 (Ps)	186	Very unspecific. Primarily used for gynecological disorders, exhaustion, cardiovascular diseases, pain, etc. Arthritis only secondary.	10.2	611	6000
牛膝	niuxi	Achyranthes bidentata Blume	Amaranthaceae	Achyranthes Radix	root	1	A,B,D	Unspecific	yes	3 (RA)	34	Unspecific. Used for gynecological disorders, pain in the lower parts of the body, also arthritis.	27.5	305	1108
杜仲	duzhong	Eucommia ulmoides Oliv.	Eucommiaceae	Eucommiae Cortex	tree bark	1	A,B	Unspecific	yes	10 (RA), 1 (Ps)	112	Unspecific. Primarily used for exhaustion, pain and weakness of the back, pregnancy-related disorders	27.9	256	919
羌活	qianghuo	Hansenia weberbaueriana (Fedde ex H.Wolff) Pimenov & Kljuykov [Notopterygium incisum Ting ex H. T. Chang]; Hansenia forbesii (H.Boissieu) Pimenov & Kljuykov [Notopterygium forbesii H.Boissieu]	Apiaceae	Notopterygii Rhizoma seu Radix	root, rhizome	2	A,B	Specific	yes	10 (RA)	31	Primarily for arthritis and pain, also headaches and colds	18.8	282	1497
独活	duhuo	Angelica pubescens Maxim.; Angelica biserrata (R.H.Shan & C.Q.Yuan) C.Q.Yuan & R.H.Shan	Apiaceae	Angelicae pubescentis Radix	root	2	A,B,D	Specific	yes	2 (RA), 1 (Ps)	26	Primarily for arthritis and pain, also headache	27.9	181	649
秦艽	qinjiao	Gentiana macrophylla Pall.; Gentiana straminea Maxim.; Gentiana crassicaulis Duthie ex Burkill; Gentiana dahurica Fisch.	Gentianaceae	Gentianae macrophyllae Radix	root	2	A,B	Specific	yes	9 (RA)	23	Primarily for arthritis and pain	38.8	121	312
五加皮	wujiapi	Eleutherococcus nodiflorus (Dunn) S.Y.Hu [Acanthopanax gracilistylus W.W.Sm.]; Eleutherococcus sessiliflorus (Rupr. & Maxim.) S.Y.Hu [Acanthopanax sessiliflorus (Rupr. & Maxim.) Seem.]	Araliaceae	Acanthopanacis Cortex	root bark	2	A,B	Specific	yes	2	17	Primarily for arthritis and pain, also exhaustion	41.8	109	261
白鲜皮	baixianpi	Dictamnus dasycarpus Turcz.; Dictamnus albus L.	Rutaceae	Dictamni Cortex	root bark	2	C,D	Specific	yes	6 (Ps)	41	Primarily used for skin diseases (including psoriasiform), also for arthritis	39.8	39	98
海风藤	haifengteng	Piper kadsura (Choisy) Ohwi	Piperaceae	Piperis kadsurae Caulis	stem	2	A,B,D	Specific	yes	0	11	Primarily for arthritis and pain	62.8	27	43
老鹳草	laoguancao	Geranium carolinianum L.; Geranium wilfordii Maxim.; Geranium dahuricum DC.; Geranium nepalense Sweet; Geranium sibiricum L.; Erodium stephanianum Willd.	Geraniaceae	Geranii/Erodii Herba	aerial parts	2	A,B	Specific	yes	3 (RA)	14	Primarily for arthritis and pain, also numbness, injuries, dysenteric disorders, and skin ulcers	64	16	25
草乌	caowu	Aconitum kusnezoffii Reichb.	Ranunculaceae	Aconiti kusnezoffi Radix	root tuber	2	A,B,D	Toxic	yes	3 (RA)	5	Primarily for arthritis and pain, but toxic in unprepared form	30.2	152	504
甘草	gancao	Glycyrrhiza inflata Batalin; Glycyrrhiza uralensis Fisch. ex DC.; Glycyrrhiza glabra L.	Fabaceae	Glycyrrhicae Radix	root, rhizome	2	A,B,C,D	Unspecific	yes	19 (RA), 10 (Ps)	448	Very unspecific, used for a wide range of disorders (digestive, cardiovascular, cough, inflammation etc.). Nevertheless known for its antiinflammatory effects	6.8	496	7257
川芎	chuanxiong	Conioselinum anthriscoides (H.Boissieu) Pimenov & Kljuykov [Ligusticum chuanxiong S.H.Qiu, Y.Q.Zeng, K.Y.Pan, Y.C.Tang & J.M.Xu]	Apiaceae	Ligustici Chuanxiong Rhizoma	rhizome	2	A,B,D	Unspecific	yes	2 (RA), 2 (Ps)	101	Very unspecific. Primarily used for gynecological diseases, pain (thorax, headaches, trauma), only secondary for arthritis	9.7	318	3294
金银花	jinyinhua	Lonicera japonica Thunb.; Lonicera hypoglauca Miq.; Lonicera confusa (Sweet) DC.; Lonicera macrantha (D.Don) Spreng.	Caprifoliaceae	Lonicerae Flos	flower	2	C,D	Unspecific	yes	4 (RA), 3 (Ps)	139	Unspecific. Used for a wide variety of infectiousdiseases and skin diseases (including psoriasiform). Only the tendrils of Lonicera japonica are used for arthritis, not the flowers.	20.5	220	1074
威灵仙	weilingxian	Clematis chinensis Osbeck; Clematis hexapetala Pall.; Clematis terniflora var. mandshurica (Rupr.) Ohwi	Ranunculaceae	Clematidis Radix	root	3	B,D	Specific	yes	14 (RA)	27	Primarily for arthritis and pain	35.8	116	324
防己	fangji	Stephania tetrandra S. Moore	Menispermaceae	Stephaniae tetrandrae Radix	root	3	B,C	Specific	yes	10 (RA), 2 (Ps)	31	Primarily used for edema, arthritis and pain.	37.1	63	170
桑寄生	sangjisheng	Taxillus chinensis (DC.) Danser; Taxillus sutchuenensis (Lecomte) Danser; Scurrula parasitica L.	Loranthaceae	Taxilli Herba	twig and leaf	3	A,B	Specific	yes	2 (RA)	4	Frequently used for arthritis and pain, also for pregnancy-related disorders	40.7	35	86
松节	songjie	Pinus tabuliformis Carrière; Pinus massoniana Lamb.; Pinus densiflora Siebold & Zucc.; Pinus koraiensis Siebold & Zucc.; Pinus armandii Franch.; Pinus yunnanensis Franch.; Pinus sibirica Du Tour; Pinus kesiya var. langbianensis (A.Chev.) Gaussen ex N.-S.Bui	Pinaceae	Pini Lignum nodi	nodular branch	3	A,B	Specific	yes	0	44	Primarily for arthritis and pain	53.1	34	64
海桐皮	haitongpi	Erythrina variegata L.; Erythrina arborescens Roxb.	Fabaceae	Erythrinae Cortex	bark	3	B	Specific	no	0	5	Primarily for arthritis and pain, also injuries and skin diseases	42.1	24	57
青风藤	qingfengteng	Sinomenium acutum (Thunb.) Rehder & E.H.Wilson	Menispermaceae	Sinomenii Caulis	stem	3	A,C,D	Specific	yes	60 (RA), 1 (Ps)	92	Primarily for arthritis and pain, also for edema	53.7	22	41
钻地风	zuandifeng	Hydrangea hydrangeoides (Siebold & Zucc.) Bernd Schulz [Schizophragma integrifolia (Franch.) Oliv.]; Hydrangea glaucescens (Rehder) Y.De Smet & C.Granados [Schizophragma hypoglaucum Rehder]	Hydrangeaceae	Schizophragma integrifolium	root bark (or root and branch)	3	A,B	Specific	no	0	0	Primarily for arthritis and pain	57.1	16	28
川乌	chuanwu	Aconitum carmichaelii Debeaux	Ranunculaceae	Aconiti Radix preparata	parent root tuber	3	A,B,D	Toxic	yes	9 (RA)	42	Primarily for arthritis and pain, but toxic in unprepared form	25.3	173	684
乳香	ruxiang	Boswellia sacra Flück. [Boswellia carteri(i) Birdw.]; Boswellia neglecta S.Moore	Burseraceae	Olibanum	oleo-gum resin	3		Unspecific	yes	3 (RA)	36	Unspecific. Used for wide range of skin diseases, injuries, pain, also arthritis.	11.6	281	2414
白芷	baizhi	Angelica dahurica (Hoffm.) Benth. & Hook.fil. ex Franch. & Sav. ; Angelica dahurica var. formosana (H.Boissieu) Yen	Apiaceae	Angelicae dahuricae Radix	root	3	B,D	Unspecific	yes	1 (RA), 3 (Ps)	48	Unspecific. Used for colds, nasal problems, headaches, skin diseases (including psoriasiform)	13.3	258	1944
苍术	cangzhu	Atractylodes lancea (Thunb.) DC.	Asteraceae	Atractylodes Rhizoma	rhizome	3	A,B,D	Unspecific	yes	4 (RA)	57	Primarily used for digestive disorders, also arthritis	17.5	230	1313
续断	xuduan	Dipsacus asper Wall. ex DC.	Caprifoliaceae	Dipsaci Radix	root	3		Unspecific	yes	2 (RA)	11	Unspecific. Primarily used for pain and weakness of the back and legs, injuries, gynecological disorders, also arthritis	26.8	119	444
