# Supplementary material for: Data mining historical Chinese medical recipe collections and nuclear receptor profiling identify plant fractions that modulate glucocorticoid receptor activity
Source: Front Pharmacol. 2026 Jan 7;16:1681729. doi: 10.3389/fphar.2025.1681729 (PMC12819651; doi:10.3389/fphar.2025.1681729)
Supplement: Supplementary file 2 [file Table3.xlsx]

## Sheet: Sheet1
label	NAPing peptide	UniprotAccession	Description	GeneID
NCOA1	NCOA1_1421_1441	Q15788	Nuclear receptor coactivator 1 (EC 2.3.1.48) (NCoA-1) (Steroidreceptor coactivator 1) (SRC-1) (RIP160) (Protein Hin-2) (Renalcarcinoma antigen NY-REN-52).	8648
PELP1	PELP1_169_190	Q8IZL8	Proline-, glutamic acid- and leucine-rich protein 1 (Modulator of non-genomic activity of estrogen receptor) (Transcription factor HMX3).	27043
IKBB	IKBB_277_299	Q15653	NF-kappa-B inhibitor beta (NF-kappa-BIB) (I-kappa-B-beta)(IkappaBbeta) (IkB-beta) (IkB-B) (Thyroid receptor-interacting protein9) (TRIP-9) (TR-interacting protein 9).	4793
NCOR2	NCOR2_2331_2352	Q9Y618	Nuclear receptor corepressor 2 (N-CoR2) (Silencing mediator ofretinoic acid and thyroid hormone receptor) (SMRT) (SMRTe) (Thyroid-,retinoic-acid-receptor-associated corepressor) (T3 receptor-associating factor) (TRAC) (CTG repeat protein 26) (SMAP270).	9612
Information signature motifs that are mentioned by label in this study. Names of the peptides that were used by NAPing (either immobilised for GR capture, or in solution for competition) are constructed of the first part of the Uniprot ID of the coregulator protein (description) from which they were derived, followed by the positions of the of the first and last amino aciid of the peptide in the …
