# Supplementary material for: Data mining historical Chinese medical recipe collections and nuclear receptor profiling identify plant fractions that modulate glucocorticoid receptor activity
Source: Front Pharmacol. 2026 Jan 7;16:1681729. doi: 10.3389/fphar.2025.1681729 (PMC12819651; doi:10.3389/fphar.2025.1681729)
Supplement: Supplementary file 4 [file Table1.xlsx]

## Sheet: search_tearms_supp.mat
Translation	Transliteration	Search Terms	Category	Granularity	# Associated Rp.	Description
bayberry sores	yangmei chuang	杨梅疮	skin		474	red sores on the body, usually equated with syphilitic sores
pain of the tendons and bones	jingu tong	筋骨痛	arthritis	orbit	218	pain in joints, bones, and sinews
pain of lower back and legs	yaotui tong	腰腿痛	arthritis	orbit	183	pain of lower back and legs
gan-illness sore	ganchuang	疳疮	skin		167	ulcers attributed traditionally to various forms of malnutrition. In severe cases this includes various ulcers affecting adults.
leg pain	tuitong	腿痛	arthritis	orbit	155	leg pain
crane's knee wind	hexi feng	鹤膝风	arthritis	main	78	swelling and pain of the knee with shrinking of lower leg, stiffness, and weakness
wind blockage	fengbi	风痹	arthritis	main	57	"blockage condition" characterized by pain and stiffness, attributed to pathogenic wind
bayberry knotted poison	yangmei jiedu	杨梅结毒	skin		57	red sores on the body, usually equated with syphilitic sores
pain of bones and joints	gujie tong	骨节痛	arthritis	orbit	52	pain of bones and joints
macules and papules	banzhen	斑疹	skin		48	combination of "macules" (red, purple, sometimes even black or flaking macules) and "papules"
pimple sore	jiechuang	疖疮	skin		43	acute festering developing as a rather mild condition in a small dermal region
wind dampness blockage	fengshi bi	风湿痹	arthritis	main	42	"blockage condition" characterized by pain, stiffness, and swelling, attributed to pathogenic influence of wind and dampness
wind papules	fengzhen	风疹	skin		40	papules attributed to pathogenic wind
stubborn sore	wanchuang	顽疮	skin		39	chronic and difficult to cure unspecified sore
pain of the limbs	zhiti tong	肢体痛	arthritis	orbit	38	pain of the limbs
xuan-illness of the leg/foot	jiaoxuan	脚癣	skin		36	xuan-illness (skin lesion characterized by erythema, papules, and itching) on the leg/foot
ox-hide xuan-illness	niupi xuan	牛皮癣	skin		33	xuan-illness with an obstinate, thick lesion, reminiscent of an ox’s neck skin
cinnabar poison	dandu	丹毒	skin		31	red rash as if cinnabar had been pasted there (modern interpretation: erysipelas)
wind-cold-dampness blockage	fenghanshi tong	风寒湿痹	arthritis	main	25	"blockage condition" characterized by pain, stiffness, and swelling, attributed to pathogenic wind, cold, and dampness
head sore	touchuang	头疮	skin		25	unspecified sore on the head
appearance of macules	faban	发斑	skin		24	appearance of red, purple, sometimes even black or flaking macules
painful wind	tongfeng	痛风	arthritis	main	21	rheumatic pain in the joints of the limbs, attributed to pathogenic wind, cold, dampness, and/or heat
blockage condition	bizheng	痹症	arthritis	main	20	pain and stiffness of joints and muscles, in some cases swelling of the joints or immobility, attributed to pathogenic influences that enter the body and impede the flow of "qi" and blood
flowing fire	liuhuo	流火	skin		15	mostly synonym for "cinnabar poison". However, in historical literature occasionally also a synonym for "painful wind"
pain of the hands/arms and feet/legs	shouzu tong	手足痛	arthritis	orbit	14	pain of the hands/arms and feet/legs
blood wind sores	xuefeng chuang	血风疮	skin		14	sores attributed to pathogenic wind entering the blood
pervading joints wind	lijie feng	历节风	arthritis	main	13	form of "painful wind"; stiffness and rheumatic pain in the joints of the limbs with spontaneous sweating and shortness of breath
pain of the four limbs	sizhi tong	四肢痛	arthritis	orbit	13	pain of the four limbs
pain in the bones	gutong	骨痛	arthritis	orbit	13	aching bones
cold leg pain	han tuitong	寒腿痛	arthritis	orbit	12	a feeling of cold and pain in the legs
pain of shoulder and arm	jianbi tong	肩臂痛	arthritis	orbit	12	pain of shoulder and arm
cold blockage	hanbi	寒痹	arthritis	main	11	"blockage condition" characterized by pain and numbness, attributed to pathogenic influence of cold
facial sore	mianchuang	面疮	skin		11	unspecified sore on the face
sore on head and face	toumian chuang	头面疮	skin		11	unspecified sore on the head and face
wind cold blockage	fenghan bi	风寒痹	arthritis	main	10	"blockage condition" characterized by pain, stiffness, and swelling, attributed to pathogenic influence of wind and cold
pain of upper back and shoulders	jianbei tong	肩背痛	arthritis	orbit	10	pain of upper back and shoulders
dampness blockage	shibi	湿痹	arthritis	main	8	"blockage condition" characterized by pain, stiffness, and swelling, attributed to pathogenic dampness
wind-dampness	fengshi	风湿	arthritis	main	8	wind and dampness entering the body and causing pain and stiffness of the joints and muscles, swelling, numbness and fever
warmth papules	wenzhen	瘟疹	skin		7	papules associated with epidemic "warmth"-diseases
xuan-illness of the hand/arm	shouxuan	手癣	skin		7	skin lesion on the hand/arm characterized by erythema, papules, and itching
cold dampness blockage	hanshi bi	寒湿痹	arthritis	main	6	"blockage condition" characterized by pain, stiffness, and swelling, attributed to the pathogenic influence of cold and dampness
bayberry [sore] pain in the bones	yangmei gutong	杨梅骨痛	arthritis	orbit	6	aching bones and red sores on the body (usually equated with syphilitic sores)
pain of the legs and knees	zuxi tong	足膝痛	arthritis	orbit	6	pain of the legs and knees
white scale wind	baixie feng	白屑风	skin		6	white scaling of the skin attributed to pathogenic wind
purple patch wind	zidian feng	紫癜风	skin		6	purple macules without pain or itch
heat sore	rechuang	热疮	skin		6	unspecified sore attributed to the pathogenic influence of heat
stubborn blockage	wanbi	顽痹	arthritis	main	5	chronic and difficult to cure "blockage condition"
finger pain	zhitong	指痛	arthritis	orbit	5	finger pain
pain in the feet and legs	tuijiao tong	腿脚痛	arthritis	orbit	5	pain in the feet and legs
pain of legs and knees	tuixi tong	腿膝痛	arthritis	orbit	5	pain of legs and knees
pain and swelling of the knees	xi zhongtong	膝肿痛	arthritis	orbit	4	pain and swelling of the knees
erupting macules	chuban	出斑	skin		4	appearance of "macules"
red macules	chiban	赤斑	skin		4	red macules
bayberry gan-illness sore	yangmei ganchuang	杨梅疳疮	skin		4	red sores on the body, attributed traditionally to various forms of malnutrition
white tiger wind	baihu feng	白虎风	arthritis	main	3	form of "painful wind"; rheumatic pain in the bones and joints of the limbs that increases during the night
cold dampness leg pain	hanshi tuitong	寒湿腿痛	arthritis	orbit	3	swelling and pain of the legs attributed to the pathogenic influence of cold and dampness
cold and pain in the limbs	zhiti lengtong	肢体冷痛	arthritis	orbit	3	a feeling of cold and pain in the limbs
papules	zhen	疹	skin		3	skin diseases characterised by skin elevations sometimes resembling strings of cash, sometimes hemp or beans
dampness papule	shizhen	湿疹	skin		3	papules attributed to pathogenic dampness
circling blockage	zhoubi	周痹	arthritis	main	2	"blockage condition" affecting the entire body
ache and pain in the limbs	zhiti suantong	肢体酸痛	arthritis	orbit	2	ache and pain in the limbs
purple macules	ziban	紫癍	skin		2	purple macules
beginning bayberry sore	yangmei chuang chuqi	杨梅疮初起	skin		2	erupting red sores on the body, usually equated with syphilitic sores
xuan-illness on head and face	toumian xuan	头面癣	skin		2	xuan-illness on the head and face
sore on the knees	xichuang	膝疮	skin		2	unspecified sore on the head
heat blockage	rebi	热痹	arthritis	main	1	"blockage condition" characterized by pain, swelling, redness and heat pf the joints, in some cases fever, attributed to the pathogenic influence of heat
cold dampness leg	hanshi tui	寒湿腿	arthritis	orbit	1	swelling and pain of the legs attributed to the pathogenic influence of cold and dampness
pain of tendons and bones of the hand	shoujingu tong	手筋骨痛	arthritis	orbit	1	pain in joints, bones, and sinews of the hand
ache and pain in the hands/arms and feet/legs	shouzu suantong	手足酸痛	arthritis	orbit	1	ache and pain in the hands/arms and feet/legs
pain of the finger joints	zhijie tong	指节痛	arthritis	orbit	1	pain of the finger joints
body like a red cloth	shen ru hongbu	身如红布	skin		1	red exanthema that covers the entire body
sore on arm and hand	shoujian chuang	手臂疮	skin		1	unspecified sore on the arm and hand
sore on the ribs	xiebu chuang	胁部疮	skin		1	unspecified sore in the rib region
sore on the lower abdomen	xiaofu chuang	小腹疮	skin		1	unspecified sore on the lower abdomen
